# Supplementary material for: A Microfluidic Rotational Motor Driven by Circular Vibrations
Source: Micromachines (Basel). 2019 Nov 23;10(12):809. doi: 10.3390/mi10120809 (PMC6953025; doi:10.3390/mi10120809)
Supplement: Supplementary file 1 [file micromachines-10-00809-s001.zip]

Archive with 7 entries (6 files):
- Suplementary material Videos Code/
- Suplementary material Videos Code/Code S1 - Matlab code of water velocity.m
- Suplementary material Videos Code/Code S2 Matlab code of inertia and max torque calculations.m
- Suplementary material Videos Code/Video S1 - rotating around pillar.mp4
- Suplementary material Videos Code/Video S2 - rotating of water above plate 1 mm.mp4
- Suplementary material Videos Code/Video S3- rotating of water above plate 3 mm.mp4
- Suplementary material Videos Code/Video S4 - rotating of microfluidic motor.mp4
